# Supplementary material for: Engineering Efficient Self-Assembled Plasmonic Nanostructures by Configuring Metallic Nanoparticle’s Morphology
Source: Int J Mol Sci. 2021 Sep 30;22(19):10595. doi: 10.3390/ijms221910595 (PMC8508844; doi:10.3390/ijms221910595)
Supplement: Supplementary file 1 [file ijms-22-10595-s001.zip]

Archive with 1 entries (1 files):
- ijms-1380781-supplementary.pdf
